# Supplementary material for: Design, Synthesis and Biological Evaluation of Syn and Anti-like Double Warhead Quinolinones Bearing Dihydroxy Naphthalene Moiety as Epidermal Growth Factor Receptor Inhibitors with Potential Apoptotic Antiproliferative Action
Source: Molecules. 2022 Dec 10;27(24):8765. doi: 10.3390/molecules27248765 (PMC9788418; doi:10.3390/molecules27248765)
Supplement: Supplementary file 1 [file molecules-27-08765-s001.zip]

Archive with 1 entries (1 files):
- molecules-2080765-supplementary.pdf
